# Supplementary material for: High levels of PF4, VEGF-A, and classical monocytes correlate with the platelets count and inflammation during active tuberculosis
Source: Front Immunol. 2022 Oct 17;13:1016472. doi: 10.3389/fimmu.2022.1016472 (PMC9618821; doi:10.3389/fimmu.2022.1016472)
Supplement: Supplementary file 1 [file Table_1.xlsx]

## Sheet: 3 clusters of proteins
3 main detected clusters from STRING analysis of the proteins
#clustering method	cluster number	cluster color	gene count	protein name	protein identifier	protein description
MCL	1	Red	28	CCL2	9606.ENSP00000225831	C-C motif chemokine 2; Chemotactic factor that attracts monocytes and basophils but not neutrophils or eosinophils. Augments monocyte anti-tumor activity. Has been implicated in the pathogenesis of diseases characterized by monocytic infiltrates, like psoriasis, rheumatoid arthritis or atherosclerosis. May be involved in the recruitment of monocytes into the arterial wall during the disease proce…
MCL	1	Red	28	CCR1	9606.ENSP00000296140	C-C chemokine receptor type 1; Receptor for a C-C type chemokine. Binds to MIP-1-alpha, MIP-1-delta, RANTES, and MCP-3 and, less efficiently, to MIP-1- beta or MCP-1 and subsequently transduces a signal by increasing the intracellular calcium ions level. Responsible for affecting stem cell proliferation
MCL	1	Red	28	CCR2	9606.ENSP00000292301	C-C chemokine receptor type 2; Receptor for the CCL2, CCL7 and CCL13 chemokines. Receptor for the beta-defensin DEFB106A/DEFB106B. Transduces a signal by increasing intracellular calcium ion levels (By similarity). Upon CCL2 ligation, mediates chemotaxis and migration induction through the activation of the PI3K cascade, the small G protein Rac and lamellipodium protrusion (Probable)
MCL	1	Red	28	CXCL10	9606.ENSP00000305651	C-X-C motif chemokine 10; Chemotactic for monocytes and T-lymphocytes. Binds to CXCR3; Belongs to the intercrine alpha (chemokine CxC) family
MCL	1	Red	28	CXCR2	9606.ENSP00000319635	C-X-C chemokine receptor type 2; Receptor for interleukin-8 which is a powerful neutrophil chemotactic factor. Binding of IL-8 to the receptor causes activation of neutrophils. This response is mediated via a G-protein that activates a phosphatidylinositol-calcium second messenger system. Binds to IL-8 with high affinity. Also binds with high affinity to CXCL3, GRO/MGSA and NAP-2
MCL	1	Red	28	ICAM1	9606.ENSP00000264832	Intercellular adhesion molecule 1; ICAM proteins are ligands for the leukocyte adhesion protein LFA-1 (integrin alpha-L/beta-2). During leukocyte trans- endothelial migration, ICAM1 engagement promotes the assembly of endothelial apical cups through ARHGEF26/SGEF and RHOG activation; CD molecules
MCL	1	Red	28	IFNG	9606.ENSP00000229135	Interferon gamma; Produced by lymphocytes activated by specific antigens or mitogens. IFN-gamma, in addition to having antiviral activity, has important immunoregulatory functions. It is a potent activator of macrophages, it has antiproliferative effects on transformed cells and it can potentiate the antiviral and antitumor effects of the type I interferons; Belongs to the type II (or gamma) inte…
MCL	1	Red	28	IL10	9606.ENSP00000412237	Interleukin-10; Inhibits the synthesis of a number of cytokines, including IFN-gamma, IL-2, IL-3, TNF and GM-CSF produced by activated macrophages and by helper T-cells; Belongs to the IL-10 family
MCL	1	Red	28	IL10RA	9606.ENSP00000227752	Interleukin-10 receptor subunit alpha; Receptor for IL10; binds IL10 with a high affinity; CD molecules
MCL	1	Red	28	IL17A	9606.ENSP00000344192	Interleukin-17A; Ligand for IL17RA and IL17RC. The heterodimer formed by IL17A and IL17F is a ligand for the heterodimeric complex formed by IL17RA and IL17RC. Involved in inducing stromal cells to produce proinflammatory and hematopoietic cytokines; Belongs to the IL-17 family
MCL	1	Red	28	IL1B	9606.ENSP00000263341	Interleukin-1 beta; Potent proinflammatory cytokine. Initially discovered as the major endogenous pyrogen, induces prostaglandin synthesis, neutrophil influx and activation, T-cell activation and cytokine production, B-cell activation and antibody production, and fibroblast proliferation and collagen production. Promotes Th17 differentiation of T-cells
MCL	1	Red	28	IL6	9606.ENSP00000385675	Interleukin-6; Cytokine with a wide variety of biological functions. It is a potent inducer of the acute phase response. Plays an essential role in the final differentiation of B-cells into Ig- secreting cells Involved in lymphocyte and monocyte differentiation. Acts on B-cells, T-cells, hepatocytes, hematopoietic progenitor cells and cells of the CNS. Required for the generation of T(H)17 cells.…
MCL	1	Red	28	ITGAM	9606.ENSP00000441691	Integrin alpha-M; Integrin ITGAM/ITGB2 is implicated in various adhesive interactions of monocytes, macrophages and granulocytes as well as in mediating the uptake of complement-coated particles. It is identical with CR-3, the receptor for the iC3b fragment of the third complement component. It probably recognizes the R-G-D peptide in C3b. Integrin ITGAM/ITGB2 is also a receptor for fibrinogen, f…
MCL	1	Red	28	MMP1	9606.ENSP00000322788	Matrix metalloproteinase-1 (interstitial collagenase); Interstitial collagenase; Cleaves collagens of types I, II, and III at one site in the helical domain. Also cleaves collagens of types VII and X. In case of HIV infection, interacts and cleaves the secreted viral Tat protein, leading to a decrease in neuronal Tat's mediated neurotoxicity; Endogenous ligands
MCL	1	Red	28	MMP2	9606.ENSP00000219070	Matrix metalloproteinase-2 (gelatinase a); 72 kDa type IV collagenase; Ubiquitinous metalloproteinase that is involved in diverse functions such as remodeling of the vasculature, angiogenesis, tissue repair, tumor invasion, inflammation, and atherosclerotic plaque rupture. As well as degrading extracellular matrix proteins, can also act on several nonmatrix proteins such as big endothelial 1 and …
MCL	1	Red	28	MMP9	9606.ENSP00000361405	Matrix metalloproteinase-9; May play an essential role in local proteolysis of the extracellular matrix and in leukocyte migration. Could play a role in bone osteoclastic resorption. Cleaves KiSS1 at a Gly-|-Leu bond. Cleaves type IV and type V collagen into large C-terminal three quarter fragments and shorter N-terminal one quarter fragments. Degrades fibronectin but not laminin or Pz-peptide; M…
MCL	1	Red	28	PF4	9606.ENSP00000296029	Platelet factor 4; Released during platelet aggregation. Neutralizes the anticoagulant effect of heparin because it binds more strongly to heparin than to the chondroitin-4-sulfate chains of the carrier molecule. Chemotactic for neutrophils and monocytes. Inhibits endothelial cell proliferation, the short form is a more potent inhibitor than the longer form; Belongs to the intercrine alpha (chemo…
MCL	1	Red	28	PPBP	9606.ENSP00000296028	Platelet basic protein; LA-PF4 stimulates DNA synthesis, mitosis, glycolysis, intracellular cAMP accumulation, prostaglandin E2 secretion, and synthesis of hyaluronic acid and sulfated glycosaminoglycan. It also stimulates the formation and secretion of plasminogen activator by human synovial cells. NAP-2 is a ligand for CXCR1 and CXCR2, and NAP-2, NAP-2(73), NAP-2(74), NAP-2(1-66), and most pote…
MCL	1	Red	28	RIPK1	9606.ENSP00000259808	Receptor-interacting serine/threonine-protein kinase 1; Serine-threonine kinase which transduces inflammatory and cell-death signals (programmed necrosis) following death receptors ligation, activation of pathogen recognition receptors (PRRs), and DNA damage. Upon activation of TNFR1 by the TNF-alpha family cytokines, TRADD and TRAF2 are recruited to the receptor. Phosphorylates DAB2IP at 'Ser-72…
MCL	1	Red	28	S100A8	9606.ENSP00000357722	Protein S100-A8; S100A8 is a calcium- and zinc-binding protein which plays a prominent role in the regulation of inflammatory processes and immune response. It can induce neutrophil chemotaxis and adhesion. Predominantly found as calprotectin (S100A8/A9) which has a wide plethora of intra- and extracellular functions. The intracellular functions include: facilitating leukocyte arachidonic acid tr…
MCL	1	Red	28	S100A9	9606.ENSP00000357727	Protein S100-A9; S100A9 is a calcium- and zinc-binding protein which plays a prominent role in the regulation of inflammatory processes and immune response. It can induce neutrophil chemotaxis, adhesion, can increase the bactericidal activity of neutrophils by promoting phagocytosis via activation of SYK, PI3K/AKT, and ERK1/2 and can induce degranulation of neutrophils by a MAPK-dependent mechani…
MCL	1	Red	28	TICAM1	9606.ENSP00000248244	TIR domain-containing adapter molecule 1; Involved in innate immunity against invading pathogens. Adapter used by TLR3 and TLR4 (through TICAM2) to mediate NF- kappa-B and interferon-regulatory factor (IRF) activation, and to induce apoptosis. Ligand binding to these receptors results in TRIF recruitment through its TIR domain. Distinct protein- interaction motifs allow recruitment of the effecto…
MCL	1	Red	28	TIMP1	9606.ENSP00000218388	Metalloproteinase inhibitor 1; Metalloproteinase inhibitor that functions by forming one to one complexes with target metalloproteinases, such as collagenases, and irreversibly inactivates them by binding to their catalytic zinc cofactor. Acts on MMP1, MMP2, MMP3, MMP7, MMP8, MMP9, MMP10, MMP11, MMP12, MMP13 and MMP16. Does not act on MMP14. Also functions as a growth factor that regulates cell d…
MCL	1	Red	28	TLR2	9606.ENSP00000260010	Toll-like receptor 2; Cooperates with LY96 to mediate the innate immune response to bacterial lipoproteins and other microbial cell wall components. Cooperates with TLR1 or TLR6 to mediate the innate immune response to bacterial lipoproteins or lipopeptides. Acts via MYD88 and TRAF6, leading to NF-kappa-B activation, cytokine secretion and the inflammatory response. May also activate immune cells…
MCL	1	Red	28	TLR4	9606.ENSP00000363089	Toll-like receptor 4; Cooperates with LY96 and CD14 to mediate the innate immune response to bacterial lipopolysaccharide (LPS). Acts via MYD88, TIRAP and TRAF6, leading to NF-kappa-B activation, cytokine secretion and the inflammatory response. Also involved in LPS-independent inflammatory responses triggered by free fatty acids, such as palmitate, and Ni(2+). Responses triggered by Ni(2+) requi…
MCL	1	Red	28	TNF	9606.ENSP00000398698	Tumor necrosis factor; Cytokine that binds to TNFRSF1A/TNFR1 and TNFRSF1B/TNFBR. It is mainly secreted by macrophages and can induce cell death of certain tumor cell lines. It is potent pyrogen causing fever by direct action or by stimulation of interleukin-1 secretion and is implicated in the induction of cachexia, Under certain conditions it can stimulate cell proliferation and induce cell diff…
MCL	1	Red	28	TNFRSF1A	9606.ENSP00000162749	Tumor necrosis factor receptor superfamily member 1A; Receptor for TNFSF2/TNF-alpha and homotrimeric TNFSF1/lymphotoxin-alpha. The adapter molecule FADD recruits caspase-8 to the activated receptor. The resulting death-inducing signaling complex (DISC) performs caspase-8 proteolytic activation which initiates the subsequent cascade of caspases (aspartate- specific cysteine proteases) mediating ap…
MCL	1	Red	28	TRAF2	9606.ENSP00000247668	TNF receptor-associated factor 2; Regulates activation of NF-kappa-B and JNK and plays a central role in the regulation of cell survival and apoptosis. Required for normal antibody isotype switching from IgM to IgG. Has E3 ubiquitin-protein ligase activity and promotes 'Lys-63'- linked ubiquitination of target proteins, such as BIRC3, RIPK1 and TICAM1. Is an essential constituent of several E3 ub…
MCL	2	Green	9	FLT4	9606.ENSP00000261937	Vascular endothelial growth factor receptor 3; Tyrosine-protein kinase that acts as a cell-surface receptor for VEGFC and VEGFD, and plays an essential role in adult lymphangiogenesis and in the development of the vascular network and the cardiovascular system during embryonic development. Promotes proliferation, survival and migration of endothelial cells, and regulates angiogenic sprouting. Sig…
MCL	2	Green	9	KDR	9606.ENSP00000263923	Vascular endothelial growth factor receptor 2; Tyrosine-protein kinase that acts as a cell-surface receptor for VEGFA, VEGFC and VEGFD. Plays an essential role in the regulation of angiogenesis, vascular development, vascular permeability, and embryonic hematopoiesis. Promotes proliferation, survival, migration and differentiation of endothelial cells. Promotes reorganization of the actin cytoske…
MCL	2	Green	9	PDGFA	9606.ENSP00000346508	Platelet-derived growth factor subunit A; Growth factor that plays an essential role in the regulation of embryonic development, cell proliferation, cell migration, survival and chemotaxis. Potent mitogen for cells of mesenchymal origin. Required for normal lung alveolar septum formation during embryogenesis, normal development of the gastrointestinal tract, normal development of Leydig cells and…
MCL	2	Green	9	PDGFB	9606.ENSP00000330382	Platelet-derived growth factor subunit B; Growth factor that plays an essential role in the regulation of embryonic development, cell proliferation, cell migration, survival and chemotaxis. Potent mitogen for cells of mesenchymal origin. Required for normal proliferation and recruitment of pericytes and vascular smooth muscle cells in the central nervous system, skin, lung, heart and placenta. Re…
MCL	2	Green	9	PDGFC	9606.ENSP00000422464	Platelet-derived growth factor C; Growth factor that plays an essential role in the regulation of embryonic development, cell proliferation, cell migration, survival and chemotaxis. Potent mitogen and chemoattractant for cells of mesenchymal origin. Required for normal skeleton formation during embryonic development, especially for normal development of the craniofacial skeleton and for normal de…
MCL	2	Green	9	PDGFD	9606.ENSP00000376865	Platelet-derived growth factor D; Growth factor that plays an essential role in the regulation of embryonic development, cell proliferation, cell migration, survival and chemotaxis. Potent mitogen for cells of mesenchymal origin. Plays an important role in wound healing. Induces macrophage recruitment, increased interstitial pressure, and blood vessel maturation during angiogenesis. Can initiate …
MCL	2	Green	9	PDGFRA	9606.ENSP00000257290	Platelet-derived growth factor receptor alpha; Tyrosine-protein kinase that acts as a cell-surface receptor for PDGFA, PDGFB and PDGFC and plays an essential role in the regulation of embryonic development, cell proliferation, survival and chemotaxis. Depending on the context, promotes or inhibits cell proliferation and cell migration. Plays an important role in the differentiation of bone marrow…
MCL	2	Green	9	PDGFRB	9606.ENSP00000261799	Platelet-derived growth factor receptor beta; Tyrosine-protein kinase that acts as cell-surface receptor for homodimeric PDGFB and PDGFD and for heterodimers formed by PDGFA and PDGFB, and plays an essential role in the regulation of embryonic development, cell proliferation, survival, differentiation, chemotaxis and migration. Plays an essential role in blood vessel development by promoting prol…
MCL	2	Green	9	PLCG1	9606.ENSP00000244007	1-phosphatidylinositol 4,5-bisphosphate phosphodiesterase gamma-1; Mediates the production of the second messenger molecules diacylglycerol (DAG) and inositol 1,4,5-trisphosphate (IP3). Plays an important role in the regulation of intracellular signaling cascades. Becomes activated in response to ligand- mediated activation of receptor-type tyrosine kinases, such as PDGFRA, PDGFRB, FGFR1, FGFR2, …
MCL	3	Blue	3	NRP1	9606.ENSP00000265371	Neuropilin-1; The membrane-bound isoform 1 is a receptor involved in the development of the cardiovascular system, in angiogenesis, in the formation of certain neuronal circuits and in organogenesis outside the nervous system. It mediates the chemorepulsant activity of semaphorins. It binds to semaphorin 3A, The PLGF-2 isoform of PGF, The VEGF165 isoform of VEGFA and VEGFB. Coexpression with KDR …
MCL	3	Blue	3	SEMA3A	9606.ENSP00000265362	Semaphorin-3A; Involved in the development of the olfactory system and in neuronal control of puberty. Induces the collapse and paralysis of neuronal growth cones. Could serve as a ligand that guides specific growth cones by a motility-inhibiting mechanism. Binds to the complex neuropilin-1/plexin-1; Immunoglobulin like domain containing
MCL	3	Blue	3	VEGFA	9606.ENSP00000478570	Vascular endothelial growth factor A; Growth factor active in angiogenesis, vasculogenesis and endothelial cell growth. Induces endothelial cell proliferation, promotes cell migration, inhibits apoptosis and induces permeabilization of blood vessels. Binds to the FLT1/VEGFR1 and KDR/VEGFR2 receptors, heparan sulfate and heparin. NRP1/Neuropilin-1 binds isoforms VEGF-165 and VEGF-145. Isoform VEGF…

## Sheet: REVIGO analysis of clusters
REVIGO analysis of clusters 1
#term ID	term description	strength	false discovery rate	matching proteins
CL:18273	Chemokine receptors bind chemokines	2.16	3.33e-10	CCL2,CCR2,PPBP,PF4,CCR1,CXCL10,CXCR2
CL:18492	I-kappaB kinase/NF-kappaB signaling, and interleukin-1 receptor binding	1.93	3.33e-10	TNFRSF1A,TRAF2,TICAM1,RIPK1,TLR2,IL1B,TLR4,TNF
CL:18276	Chemokine receptors bind chemokines	2.18	3.17e-09	CCL2,CCR2,PF4,CCR1,CXCL10,CXCR2
CL:18494	TNFR1-induced NFkappaB signaling pathway, and negative regulation of MyD88-independent toll-like receptor signaling pathway	2.15	1.72e-07	TNFRSF1A,TRAF2,TICAM1,RIPK1,TNF
CL:16572	Peptidase M10A, cysteine switch, zinc binding site, and negative regulation of metallopeptidase activity	2.37	1.6e-06	TIMP1,MMP2,MMP1,MMP9
CL:18277	Chemokine receptors bind chemokines	2.15	8.77e-06	CCL2,CCR2,CCR1,CXCR2
CL:16575	Mixed, incl. conjunctivochalasis, and metalloproteinase inhibitor 1	2.62	3.31e-05	TIMP1,MMP1,MMP9
CL:18002	Overview of interferons-mediated signaling pathway, and Interleukin-10, conserved site	1.81	0.00012	IL10RA,IFNG,IL6,IL10
CL:18278	CC chemokine, conserved site, and chemokine (C-C motif) ligand 7 binding	2.28	0.00019	CCL2,CCR2,CCR1
CL:17996	JAK-STAT signaling pathway, and response to interleukin-17	1.42	0.00026	IL10RA,IFNG,IL17A,IL6,IL10
CL:18573	IRAK4 deficiency (TLR2/4), and interleukin-1 receptor binding	1.96	0.0011	TLR2,IL1B,TLR4
CL:16891	Integrin alphal-beta2 complex, and response to sulfur dioxide	2.45	0.0058	ICAM1,ITGAM
CL:18318	CXCR3 chemokine receptor binding	2.45	0.0058	PF4,CXCL10
CL:18877	Neutrophil aggregation, and aquaporin 9	2.45	0.0058	S100A8,S100A9
CL:18060	Type III interferon signaling, and Interleukin-10	2.37	0.0071	IL10RA,IL10
CL:18527	Positive regulation of chronic inflammatory response to antigenic stimulus, and tumor necrosis factor receptor superfamily complex	2.37	0.0071	TNFRSF1A,TNF
CL:18495	TNFR1-induced NFkappaB signaling pathway, and TICAM1 deficiency - HSE	1.94	0.0337	TICAM1,RIPK1
CL:18575	Mixed, incl. irak4 deficiency (tlr2/4), and interleukin-1 conserved site	1.94	0.0337	TLR2,IL1B
CL:18006	Immune response to tuberculosis, and interleukin-6 receptor complex	1.87	0.042	IFNG,IL6
REVIGO analysis of clusters 2
#term ID	term description	strength	false discovery rate	matching proteins
CL:15708	PDGF/VEGF domain, and vascular endothelial growth factor binding	3.06	3.75e-20	PDGFRA,PDGFRB,FLT4,KDR,PDGFB,PDGFA,PDGFD,PDGFC
CL:15701	Mixed, incl. constitutive signaling by aberrant pi3k in cancer, and sh2 domain	2	1.06e-15	PLCG1,PDGFRA,PDGFRB,FLT4,KDR,PDGFB,PDGFA,PDGFD,PDGFC
CL:15727	Positive regulation of metanephric mesenchymal cell migration, and milkers nodule	3.34	8.6e-13	PDGFRA,PDGFRB,PDGFB,PDGFA,PDGFC
REVIGO analysis of clusters 3
#term ID	term description	strength	false discovery rate	matching proteins
CL:16209	SEMA3A-Plexin repulsion signaling by inhibiting Integrin adhesion	3.27	0.0026	SEMA3A,NRP1
